# Supplementary material for: Associations of Broader Parental Factors with Children’s Happiness and Weight Status through Child Food Intake, Physical Activity, and Screen Time: A Longitudinal Modeling Analysis of South Korean Families
Source: Int J Environ Res Public Health. 2024 Feb 3;21(2):176. doi: 10.3390/ijerph21020176 (PMC10888306; doi:10.3390/ijerph21020176)
Supplement: Supplementary file 1 [file ijerph-21-00176-s001.zip]

Archive with 1 entries (1 files):
- ijerph-2776153-supplementary.pdf
